# Supplementary material for: Quality and Quantity of Protein Intake Influence Incidence of Type 2 Diabetes Mellitus in Coronary Heart Disease Patients: From the CORDIOPREV Study
Source: Nutrients. 2021 Apr 7;13(4):1217. doi: 10.3390/nu13041217 (PMC8067822; doi:10.3390/nu13041217)
Supplement: Supplementary file 1 [file nutrients-13-01217-s001.zip]

Archive with 1 entries (1 files):
- nutrients-1142219-SI.odt
